# Supplementary material for: The Impact of Resource Inequality on Cooperative Behavior in Social Dilemmas
Source: Behav Sci (Basel). 2025 Apr 13;15(4):519. doi: 10.3390/bs15040519 (PMC12024223; doi:10.3390/bs15040519)
Supplement: Supplementary file 1 [file behavsci-15-00519-s001.zip]

Archive with 1 entries (1 files):
- behavsci-3445874-supplementary.pdf
